# Supplementary material for: Comprehensive Review of Web Servers and Bioinformatics Tools for Cancer Prognosis Analysis
Source: Front Oncol. 2020 Feb 5;10:68. doi: 10.3389/fonc.2020.00068 (PMC7013087; doi:10.3389/fonc.2020.00068)
Supplement: Table S2 — Datasets and samples of prognostic web servers based on mRNA. [file Table_2.XLSX]

## Sheet: LOGpc
Cancer	Datasets	Sample
ACC	TCGA	246
	GSE10927
	GSE19750
	GSE33371
	GSE49280
	GSE76019
	GSE76021
BLCA	TCGA	1074
	GSE13507
	GSE19915
	GSE31684
	GSE32548
	GSE48075
	GSE48276
BRCA	TCGA	7352
	GSE10884-GPL1390
	GSE10885-GPL1390
	GSE10885-GPL887
	GSE10886-GPL1390
	GSE10893-GPL1390
	GSE11121
	GSE12093
	GSE12276
	GSE1456
	GSE17705
	GSE18229-GPL1390
	GSE18229-GPL887
	GSE2034
	GSE20685
	GSE20711
	GSE21653
	GSE24450
	GSE2603
	GSE2607
	GSE26338-GPL1390
	GSE26338-GPL887
	GSE26971
	GSE2741
	GSE2990
	GSE31364
	GSE3141
	GSE31448
	GSE31519
	GSE33926
	GSE3494
	GSE3521
	GSE35629
	GSE37181
	GSE37751
	GSE39004
	GSE40206
	GSE40967
	GSE41994
	GSE42568
	GSE45255
	GSE498391
	GSE4922-GPL96
	GSE5327
	GSE53752
	GSE6130
	GSE7390
	GSE9195
	GSE9893
CC	TCGA	634
	GSE14404
	GSE44001
	GSE52904
CHOL	TCGA	65
	GSE107943
CRC	TCGA	2563
	GSE12945
	GSE17536
	GSE17537
	GSE24551-GPL11028
	GSE24451-GPL5175
	GSE29623
	GSE31595
	GSE33113
	GSE38832
	GSE40967
	GSE41258
	GSE56699
	GSE63624
	GSE71187
	GSE87211
DLBCL	TCGA	1100
	GSE10846
	GSE21846
	GSE32918
	GSE34171
	GSE53786
	GSE57611
EAC	TCGA	198
	GSE13898
	GSE19417
ESCC	TCGA	264
	GSE53625
GBM	TCGA	694
	GSE30472
	GSE42669
	GSE4412
	GSE7696
	CGGAarray
	CGGAseq
GC	TCGA	1792
	GSE22377
	GSE26253
	GSE29770
	GSE57303
	GSE62254
	GSE84437
HNSCC	TCGA	1051
	GSE10300
	GSE27020
	GSE31056,
	GSE3292
	GSE65858
KIRC	TCGA	616
	GSE22541
	GSE29609
	GSE3
KIRP	TCGA	288
LGG	TCGA	720
	GSE107850
LIHC	TCGA	637
	GSE20140
	GSE27150
	GSE76427
LMS	TCGA	231
	GSE21050
	GSE71118
LUCA	TCGA	5245
	GSE102287
	GSE10245
	GSE1037
	GSE11117
	GSE11969
	GSE12428
	GSE13213
	GSE14814
	GSE31908_GPL96
	GSE31908_GPL97
	GSE17710
	GSE19188
	GSE26939
	GSE29013
	GSE29066
	GSE30219
	GSE31210
	GSE3141
	GSE33072
	GSE37745
	GSE41217
	GSE4573
	GSE4716-GPL3694
	GSE4716-GPL3696
	GSE50081
	GSE5123
	GSE5843
	GSE63459
	GSE6523
	GSE67639
	GSE68465
	roepman
MCC	GSE39612	26
MFS	TCGA	128
	GSE71118
	GSE72545
OS	GSE21257	90
	GSE39058
PAAD	TCGA	1305
	GSE28735
	GSE62452
	GSE71729
	EMTAB6134
	ICGC-Array
	ICGC-Seq
SKCM	TCGA	1088
	GSE17275
	GSE19234
	GSE22155-GPL6102
	GSE22155-GPL6947
	GSE46517
	GSE50509
	GSE53118
	GSE65904
	GSE98394
UCEC	TCGA	407
UCS	TCGA	56
UVM	TCGA	228
	GSE22138
	GSE44295
	GSE84976

## Sheet: Oncomine
Cancer	Datasets	Sample
Bladder	Als Bladder	30
	Blaveri Bladder 2	93
	Dyrskjot Bladder 5	808
	Lee Bladder	256
	Modlich Bladder	54
	Modlich Bladder 2	9
Brain/CNS	Fattet Brain	40
	Freije Brain	85
	French Brain	33
	Lee Brain 2	68
	Liang Brain	38
	Murat Brain	84
	Nutt Brain	50
	Phillips Brain	100
	Pomeroy Brain	85
	Shai Brain	42
	TCGA Brain	557
	Yamanaka Brain	29
Breast	Bild Breast	158
	Boersma Breast	95
	Curtis Breast	2136
	Desmedt Breast	198
	Esserman Breast	130
	Kao Breast	327
	Pawitan Breast	159
	Sorlie Breast	85
	Sorlie Breast 2	167
	Sotiriou Breast 2	98
	TCGA Breast	593
	vandeVijver Breast	295
Cervial	Scotto Cervix 2	66
Colorectal	Smith Colorectal	177
	Smith Colorectal 2	55
	Staub Colorectal	62
	TCGA Colorectal	237
Esophageal	Aoyagi Esophagus	40
Stomach	Chen Gastric	132
	Takeno Gastric	141
Head/Neck	Cromer Head-Neck	38
	Rickman Head-Neck	81
Kidney	TCGA Renal	88
	Vasselli Renal	58
	Yang Renal	34
	Zhao Renal	177
	Giordano Adrenal 2	65
Hematologic	Bullinger Leukemia	119
	Caprini Lymphoma	32
	Heuser Leukemia	35
	Metzeler Leukemia	163
	Metzeler Leukemia 2	79
	Raponi Leukemia	34
	TCGA Leukemia	197
	Alizadeh Lymphoma	120
	Caprini Lymphoma	32
	Dave Lymphoma	191
	Dave Lymphoma 2	303
	Hummel Lymphoma	221
	Jais Lymphoma	53
	Lenz Lymphoma	414
	Rosenwald Lymphoma	293
	Rosenwald Lymphoma 3	99
	Shaknovich Lymphoma	69
	Shipp Lymphoma	77
	Steidl Lymphoma	130
	vanDoorn Lymphoma	22
Liver	Hoshida Liver	118
Lung	Beer Lung	96
	Bhattacharjee Lung	203
	Bild Lung	111
	Garber Lung	73
	Hou Lung	156
	Kuner Lung	58
	Larsen Lung	51
	Okayama Lung	246
	Raponi Lung	130
	TCGA Lung	187
	Tomida Lung	50
	Zhu Lung	90
Skin	Bittner Melanoma	31
	Bogunovic Melanoma	44
	Xu Melanoma	154
Bone	Carrasco Myeloma	65
	Mulligan Myeloma	264
	Zhan Myeloma 2	414
Ovarian	Bild Ovarian	153
	Bonome Ovarian	195
	Denkert Ovarian	80
	Lu Ovarian	50
	TCGA Ovarian	594
	Tothill Ovarian	295
Pancreatic	Collisson Pancreas	27
Prostate	Grasso Prostate	122
	Holzbeierlein Prostate	54
	Nakagawa Prostate	596
	Nakagawa Prostate 2	596
	Setlur Prostate	363
	Taylor Prostate 3	185
	Yu Prostate	112
Sarcoma	Ferreira Sarcoma 2	14
	Gobble Sarcoma	96
	Nakayama Sarcoma 2	34
	Ohali Sarcoma	20
Uterine	TCGA Endometrium 2	54
		17217

## Sheet: PrognoScan
Cancer	Database	Sample
Bladder	GSE5287	30
	GSE13507	165
Blood	GSE12417-GPL96	163
	GSE12417-GPL97	163
	GSE12417-GPL570	79
	GSE5122	58
	GSE8970	34
	GSE4475	158
	E-TABM-346	53
	GSE16131-GPL96	180
	GSE16131-GPL97	180
	GSE2658	559
Brain/CNS	GSE4271-GPL96	77
	GSE4271-GPL97	77
	GSE7696	70
	MGH-glioma	50
	GSE4412-GPL96	74
	GSE4412-GPL97	74
	GSE16581	67
Breast	GSE19615	115
	GSE3143	158
	GSE7849	76
	GSE12276	204
	GSE6532-GPL570	87
	GSE9195	77
	GSE12093	136
	GSE11121	200
	GSE1378	60
	GSE1379	60
	GSE9893	155
	GSE2034	286
	GSE1456-GPL96	159
	GSE1456-GPL97	159
	GSE7378	54
	E-TABM-158	117
	GSE3494-GPL96	236
	GSE3494-GPL97	236
	GSE4922-GPL96	249
	GSE4922-GPL97	249
	GSE2990	125
	GSE7390	198
Colorectal	GSE12945	62
	GSE17536	177
	GSE14333	226
	GSE17537	55
Esophageal	GSE11595	34
Eye	GSE22138	63
Head/Neck	GSE2837	28
Lung	jacob-00182-CANDF	82
	HARVARD-LC	84
	jacob-00182-HLM	79
	MICHIGAN-LC	86
	jacob-00182-MSK	104
	GSE13213	117
	GSE31210	204
	jacob-00182-UM	178
	GSE11117	41
	GSE3141	111
	GSE14814	90
	GSE4716-GPL3694	50
	GSE4716-GPL3696	50
	GSE8894	138
	GSE4573	129
	GSE17710	56
Ovarian	GSE9891	278
	DUKE-OC	133
	GSE8841	81
	GSE26712	185
	GSE17260	110
	GSE14764	80
Prostate	GSE16560	281
Kidney	E-DKFZ-1	59
Skin	GSE19234	38
Soft tissue	GSE30929	140

## Sheet: KM Plotter(mRNA)
Cancer	Database	Sample
Bladder	TCGA	405
Brain/CNS	TCGA	178
Breast	Metabric	1262
	GSE40267	181
	GSE19783	101
	TCGA	1090
Cervial	TCGA	304
Colorectal	TCGA	165
Esophageal	TCGA	161
Head/Neck	TCGA	500
Kidney	TCGA	818
Liver	GSE20017	135
	GSE9843	91
	TCGA	371
Lung	GSE4573	130
	GSE14814	90
	GSE8894	138
	GSE19188	156
	GSE3141	109
	GSE31210	246
	caArray	462
	GSE29013	55
	GSE37745	196
	TCGA	1014
Ovarian	GSE3149	1078
	GSE14764
	GSE9891
	GSE15622
	GSE19829
	GSE26712
	GSE18520
	TCGA	374
Pancreatic	TCGA	177
Sarcoma	TCGA	259
Stomach	GSE44740	1065
	GSE51725
	GSE13911
	GSE43346
	GSE3526
	TCGA	375
Testis	TCGA	134
Thymus	TCGA	119
Thyroid	TCGA	502
Uterine	TCGA	543

## Sheet: GENT2
Tissue	Datasets
Adrenal Cortex	3
Bladder	4
Blood	5
Bone	5
Bone Marrow	16
Brain	11
Breast	53
Bronchus	1
Colon	20
Fibrous	1
Head And Neck	1
Kidney	1
Larynx	1
Liver	2
Lung	26
Lymph	4
Merkel Cell	1
Mouth(Tongue)	1
Myeloid Cell	8
Neural Crest	1
Ovary	20
Pancreas	2
Prostate	2
Sarcoma	1
Skin	3
Stomach	1
Thyroid	1
	195	Datasets from GEO(U133Plus2 and U133A)

## Sheet: PROGgeneV2
Tissue	Datasets	Samples
ADRENAL	GSE19776	22
ADRENAL	GSE33371	23
ADRENAL	TCGA-ACC	79
BLADDER	GSE13507	165
BLADDER	GSE19915	144
BLADDER	GSE31684	93
BLADDER	GSE48276	73
BLADDER	TCGA-BLCA	123
BONE	GSE21257	53
BRAIN	GSE13041_U133	191
BRAIN	GSE13041_U95v2	49
BRAIN	GSE16011	262
BRAIN	GSE16581	67
BRAIN	GSE2817	25
BRAIN	GSE30074	30
BRAIN	GSE37418	75
BRAIN	GSE42669	55
BRAIN	GSE4271_U133A	77
BRAIN	GSE4271_U133B	78
BRAIN	GSE4412_U133A	83
BRAIN	GSE4412_U133B	83
BRAIN	GSE7696	77
BRAIN	TCGA-GBM	577
BRAIN	TCGA-LGG	206
BREAST	GSE10886-GPL1390	104
BREAST	GSE10893-GPL1390	149
BREAST	GSE10893-GPL887	51
BREAST	GSE11121	200
BREAST	GSE12093	132
BREAST	GSE1379	60
BREAST	GSE1456_U133A	159
BREAST	GSE1456_U133B	159
BREAST	GSE16987	146
BREAST	GSE17705	298
BREAST	GSE18229-GPL1390	160
BREAST	GSE18229-GPL887	53
BREAST	GSE19536-GPL6480	113
BREAST	GSE19615	115
BREAST	GSE19783-GPL6480	111
BREAST	GSE2034	286
BREAST	GSE21653	247
BREAST	GSE22133-GPL5345	349
BREAST	GSE22219	215
BREAST	GSE22226-GPL1708	128
BREAST	GSE25055	309
BREAST	GSE25065	197
BREAST	GSE2603	82
BREAST	GSE2607-GPL1390	47
BREAST	GSE2607-GPL887	38
BREAST	GSE2990	101
BREAST	GSE3143	157
BREAST	GSE3494_U133A	236
BREAST	GSE3494_U133B	236
BREAST	GSE37181	122
BREAST	GSE37751	60
BREAST	GSE42568	104
BREAST	GSE46563	93
BREAST	GSE48390	80
BREAST	GSE48408	164
BREAST	GSE4922_U133A	249
BREAST	GSE4922_U133B	248
BREAST	GSE53031	166
BREAST	GSE5327	58
BREAST	GSE58812	106
BREAST	GSE6130-GPL1390	66
BREAST	GSE6130-GPL887	33
BREAST	GSE6532_U133_P2	87
BREAST	GSE6532_U133A	189
BREAST	GSE6532_U133B	126
BREAST	GSE7390	198
BREAST	GSE9195	77
BREAST	GSE9893	154
BREAST	NKI	295
BREAST	TCGA-BRCA	596
CERVICAL	GSE44001	300
CERVICAL	TCGA-CESC	281
COLORECTAL	GSE12945	62
COLORECTAL	GSE14333	187
COLORECTAL	GSE16125	32
COLORECTAL	GSE17536	174
COLORECTAL	GSE17537	52
COLORECTAL	GSE24551	160
COLORECTAL	GSE28722	125
COLORECTAL	GSE28814	122
COLORECTAL	GSE29621	65
COLORECTAL	GSE30378	95
COLORECTAL	GSE31595	37
COLORECTAL	GSE38832	121
COLORECTAL	GSE39582	578
COLORECTAL	GSE41258	182
COLORECTAL	TCGA-COAD	121
ESOPHAGUS	GSE19417	70
ESOPHAGUS	TCGA-ESCA	180
EYE	GSE22138	63
EYE	GSE39717	30
EYE	TCGA-UVM	77
GASTRIC	GSE15459	186
GASTRIC	GSE26253	431
GASTRIC	GSE34942	55
GASTRIC	GSE62254	299
HEME	GSE10846	414
HEME	GSE12417_U133A	163
HEME	GSE12417_U133B	162
HEME	GSE12417_U133P2	79
HEME	GSE16131_U133A	180
HEME	GSE16131_U133B	180
HEME	GSE22762_U133A	44
HEME	GSE22762_U133B	44
HEME	GSE22762_U133P2	107
HEME	GSE23501	69
HEME	GSE2658	546
HEME	GSE4475	158
HEME	TCGA-AML	157
HNC	GSE10300	43
HNC	GSE27020	108
HNC	GSE65858	269
HNC	TCGA HEAD AND NECK SQUAMOUS CELL CARCINOMA DATA	291
HNC	E-MTAB-1328	60
LIVER	GSE10141	80
LIVER	GSE17856	43
LIVER	GSE27150	81
LIVER	TCGA-LIHC	293
LUNG	GSE11117	41
LUNG	GSE11969	90
LUNG	GSE13213	117
LUNG	GSE14814	88
LUNG	GSE17710	56
LUNG	GSE19188	82
LUNG	GSE26939	115
LUNG	GSE30219	282
LUNG	GSE31210	226
LUNG	GSE3141	111
LUNG	GSE37745	96
LUNG	GSE41271	275
LUNG	GSE42127	176
LUNG	GSE4573	130
LUNG	GSE50081	181
LUNG	GSE5843	48
LUNG	GSE8894	138
LUNG	TCGA-LUAD	150
LUNG	TCGA-LUSC	120
MESOTHELIOMA	TCGA-MESO	85
NEURO-ENDOCRINE	GSE62564	497
NEURO-ENDOCRINE	TCGA-PCPG	175
OVARIAN	GSE13876	414
OVARIAN	GSE14764	79
OVARIAN	GSE17260	110
OVARIAN	GSE18520	53
OVARIAN	GSE19829_U133P2	26
OVARIAN	GSE19829_U95V2	39
OVARIAN	GSE23554	28
OVARIAN	GSE26712	185
OVARIAN	GSE30161	58
OVARIAN	GSE31245	55
OVARIAN	GSE32062	260
OVARIAN	GSE32063	40
OVARIAN	GSE49997	194
OVARIAN	GSE63885	74
OVARIAN	GSE73614	106
OVARIAN	GSE8841	82
OVARIAN	GSE8842	78
OVARIAN	GSE9891	276
OVARIAN	TCGA-OVAD	578
PANCREAS	GSE21501	102
PANCREAS	GSE28735	42
PANCREAS	GSE50827	32
PANCREAS	GSE57495	63
PANCREAS	GSE71729	124
PANCREAS	TCGA-PAAD	170
PROSTATE	GSE16560	281
PROSTATE	GSE26022	70
PROSTATE	GSE26242	78
PROSTATE	GSE40272	67
PROSTATE	GSE70768	110
PROSTATE	GSE70769	91
PROSTATE	TCGA-PRAD	413
RECTUM	TCGA_READ	42
RENAL	GSE29609	39
RENAL	TCGA-KIRC	528
RENAL	TCGA-KICH	66
RENAL	TCGA-KIRC	234
RENAL	TCGA-KIRP	220
SARCOMA	TCGA-SARC	234
SKIN	GSE19234	44
SKIN	GSE22153	57
SKIN	GSE53118	79
SKIN	TCGA-SKCM	163
STOMACH	TCGA-STAD	18
THYMUS	TCGA-THYM	119
THYROID	TCGA-THCA	476
UTERUS	TCGA-UTED	54
UTERUS	TCGA-UCEC	143
UTERUS	TCGA-UCS	55

## Sheet: PRECOG
Cancer	Datasets	Sample
Adrenocortical cancer	GSE10927	24
Bladder cancer	GSE5287	30
Bladder cancer	GSE19915	74
Bladder cancer	GSE1827	80
Bladder cancer	GSE19915	87
Bladder cancer	GSE13507	165
Bladder cancer	GSE5479	232
Brain cancer	GSE1993	21
Brain cancer	GSE4271	77
Brain cancer	GSE4412	85
Brain cancer	GSE13041	21
Brain cancer	GSE13041	27
Brain cancer	GSE1993	39
Brain cancer	GSE7696	70
Brain cancer	GSE13041	90
Brain cancer	TCGA_Glioblastoma	348
Brain cancer	Nutt_Glioma	50
Brain cancer	ca00037	133
Brain cancer	GSE16011	263
Brain cancer	Pomeroy_CNS	60
Brain cancer	GSE16581	67
Brain cancer	Berwanger_Neuroblastoma	85
Brain cancer	E-TABM-38	251
Brain cancer	E-MTAB-179	478
Brain cancer	GSE27608	47
Breast cancer	GSE10885	13
Breast cancer	GSE10885	52
Breast cancer	GSE10885	93
Breast cancer	GSE29174	96
Breast cancer	GSE20486	97
Breast cancer	GSE16446	107
Breast cancer	GSE19783	112
Breast cancer	E-TABM-158	129
Breast cancer	GSE10886	149
Breast cancer	GSE9893	155
Breast cancer	GSE7390	155
Breast cancer	GSE3143	158
Breast cancer	GSE1456	159
Breast cancer	GSE24450	183
Breast cancer	GSE3494	251
Breast cancer	Vijver_BreastCancer	295
Colon cancer	GSE16125	32
Colon cancer	GSE17537	55
Colon cancer	GSE12945	62
Colon cancer	GSE24550	77
Colon cancer	GSE24549	83
Colon cancer	GSE17536	177
Gastric cancer	GSE8167	32
Gastric cancer	GSE4007	87
Gastric cancer	Chen_Gastric	88
Germ cell tumors	GSE10783	34
Germ cell tumors	GSE3218	74
Head and neck cancer	GSE3292	32
Head and neck cancer	Thurlow_HNSCC	65
Head and neck cancer	GSE2379	11
Head and neck cancer	GSE2379	20
Head and neck cancer	GSE11595	34
Head and neck cancer	GSE31056	21
Hematopoietic cancer	GSE12417	79
Hematopoietic cancer	Bullinger_AML	137
Hematopoietic cancer	GSE12417	163
Hematopoietic cancer	ca00119	169
Hematopoietic cancer	GSE10358	178
Hematopoietic cancer	TCGA_AML	182
Hematopoietic cancer	GSE14468	262
Hematopoietic cancer	GSE1427	98
Hematopoietic cancer	GSE5314	53
Hematopoietic cancer	GSE11877	207
Hematopoietic cancer	GSE4475	34
Hematopoietic cancer	GSE4732	41
Hematopoietic cancer	GSE22762	44
Hematopoietic cancer	GSE22762	107
Hematopoietic cancer	GSE21846	29
Hematopoietic cancer	E-TABM-346	53
Hematopoietic cancer	GSE4475	96
Hematopoietic cancer	GSE4732	231
Hematopoietic cancer	Shipp_DLBCL	58
Hematopoietic cancer	Monti_DLBCL	129
Hematopoietic cancer	GSE10846	181
Hematopoietic cancer	GSE10846	233
Hematopoietic cancer	Glas_FL	75
Hematopoietic cancer	GSE16131	180
Hematopoietic cancer	GSE10793	71
Hematopoietic cancer	Rosenwald_MCL	92
Hematopoietic cancer	GSE6477	146
Hematopoietic cancer	GSE9782	264
Hematopoietic cancer	GSE24080	553
Kidney cancer	Vasselli_Kidney	58
Kidney cancer	E-DKFZ-1	59
Kidney cancer	Zhao_RCC	176
Liver cancer	GSE4024	35
Liver cancer	GSE1898	76
Liver cancer	GSE10143	144
Liver cancer	GSE364	50
Lung cancer	GSE1037	12
Lung cancer	GSE11117	13
Lung cancer	GSE6253	13
Lung cancer	GSE14814	28
Lung cancer	GSE29013	30
Lung cancer	GSE31547	30
Lung cancer	GSE4716	30
Lung cancer	GSE4716	30
Lung cancer	GSE10245	40
Lung cancer	GSE19188	40
Lung cancer	GSE5843	48
Lung cancer	Roepman_LungCancer	56
Lung cancer	GSE3141	58
Lung cancer	GSE8894	62
Lung cancer	ca00153	86
Lung cancer	GSE11969	90
Lung cancer	ca00191	116
Lung cancer	GSE13213	117
Lung cancer	GSE31210	226
Lung cancer	ca00182	442
Lung cancer	Roepman_LungCancer	10
Lung cancer	GSE1037	12
Lung cancer	GSE11969	18
Lung cancer	GSE19188	18
Lung cancer	GSE11117	14
Lung cancer	GSE4716	16
Lung cancer	GSE4716	16
Lung cancer	GSE6253	17
Lung cancer	GSE10245	18
Lung cancer	GSE6253	18
Lung cancer	GSE19188	24
Lung cancer	GSE29013	25
Lung cancer	GSE12428	34
Lung cancer	GSE11969	35
Lung cancer	GSE5123	51
Lung cancer	GSE14814	52
Lung cancer	GSE3141	53
Lung cancer	GSE17710	56
Lung cancer	GSE5828	59
Lung cancer	GSE8894	76
Lung cancer	Roepman_LungCancer	91
Lung cancer	GSE4573	130
Lung cancer	TCGA_LUSC	132
Lung cancer	TCGA_LUSC	151
Lung cancer	GSE1037	15
Melanoma	GSE22155	22
Melanoma	GSE8401	28
Melanoma	GSE22155	54
Melanoma	GSE8401	39
Melanoma	GSE19234	44
Mesothelioma	Gordon_Mesothelioma	17
Ovarian cancer	GSE19829	28
Ovarian cancer	GSE19829	42
Ovarian cancer	GSE18521	53
Ovarian cancer	GSE31245	57
Ovarian cancer	GSE14764	80
Ovarian cancer	GSE8842	83
Ovarian cancer	GSE17260	110
Ovarian cancer	GSE3149	133
Ovarian cancer	GSE26712	185
Ovarian cancer	GSE32062	260
Ovarian cancer	GSE9899	278
Ovarian cancer	GSE13876	415
Ovarian cancer	TCGA_Ovarian	503
Pancreatic cancer	GSE21501	102
Prostate cancer	GSE21034	140
Prostate cancer	GSE16560	281
Prostate cancer	GSE10645	596
Prostate cancer	GSE10645	596
Sarcoma	GSE17618	32
Sarcoma	GSE16091	34
Sarcoma	GSE21257	53
Lung cancer	GSE30219	62
Lung cancer	GSE30219	50
Lung cancer	GSE30219	43
Lung cancer	GSE30219	23
Lung cancer	GSE30219	22
Lung cancer	GSE30219	88
Lung cancer	GSE42127	43
Lung cancer	GSE42127	133
Adult B-ALL	GSE34861	187
Liver cancer	GSE20140	162
Metastatic melanoma	GSE46517	69
DLBCL	GSE34171	68
Lung cancer	GSE37745	66
Lung cancer	GSE37745	106
Breast cancer	GSE42568	104
Breast cancer	GSE45255	134

## Sheet: SurvExpress 
Cancer	Database	Sample
Adrenal Glands	TCGA	77
Cholangio	TCGA	35
Bladder	GSE13507	246
	GSE5287	30
	GSE31684	93
	TCGA	412
Bone	GSE21257	53
Brain	GSE13041 GPL96	218
	GSE13041 GPL570	27
	GSE4271 GPL97	100
	GSE4271 GPL96	100
	GSE4412 GPL96	85
	GSE4412 GPL97	85
	GSE16011	284
	GSE4381	29
	GSE2817	30
	GSE28245	64
	GSE30074	30
	BROAD	50
	GSE7696	84
	GSE16581	68
	GSE37418	76
	GSE42669	58
	TCGA	861
Breast	GSE20685	327
	GSE3494-GPL96	502
	GSE3494-GPL97	502
	GSE1379	60
	GSE11121	200
	GSE1378	60
	GSE3143	158
	GSE9893	155
	GSE19536	110
	GSE25307	577
	TCGA	1097
Cervial	TCGA	191
Colorectal	GSE12945	62
	GSE17536	177
	GSE24550	77
	GSE30378	83
	GSE17537	55
	GSE28722	125
	GSE16125 GPL5175	36
	GSE24551	160
	GSE41258	244
	GSE14333	290
	Colon Metabase	808
	TCGA	626
Esophageal	GSE11595	34
	GSE19417	76
	TCGA	184
Eye	TCGA	80
Stomach	GSE112 GPL9	47
	GSE112 GPL10	47
	GSE38749	15
	GSE14755	21
	TCGA	440
Head/Neck	GSE26549	86
	TCGA	528
Hematologic	GSE23501	69
	GSE4475	221
	GSE10846	420
	GSE12417-GPL96	163
	GSE12417-GPL97	163
	GSE22762 GPL97	44
	GSE22762 GPL96	41
	GSE22762 GPL570	107
	GSE12417-GPL570	79
	GSE2658	559
	GSE16131-GPL96	368
	GSE16131-GPL97	368
	GSE60	133
	Rosenwald Folicular Lymph	191
	Rosenwald Matle Cell Lymph	101
	Rosenwald Staudt DLBC Lymph	240
	Shipp-Golub DLBCL Lymphoma	58
	Jais B-Cell Lymphoma	53
	GSE425-GPL318	44
	GSE425-GPL319	49
	CLLE-ES ICGC	201
	MALY-DE ICGC	44
	TCGA	236
Kidney	GSE3538	177
	GSE3	16
	GSE33371	23
	E-DKFZ-1	59
	GSE29609	39
	TCGA	891
Liver	GSE10143	162
	GSE10186	118
	TCGA	376
Lung	GSE5123	51
	GSE4573	130
	GSE3141	109
	GSE4716	50
	GSE8894	138
	GSE14814	90
	GSE11117	56
	GSE4882	125
	GSE19188	64
	GSE13213	117
	Directors Challenge Consortium NCI Lung	462
	Bhattacharjee Lung	98
	Chitale Lung	185
	GSE31210	226
	Roepman Lung	148
	GSE42127	133
	Lung Meta-base:6 cohorts 22K genes	1053
	GSE37745	196
	GSE30219	264
	TCGA	1023
Ovarian	GSE9891	285
	GSE32062	255
	GSE18520	63
	GSE13876	415
	GSE19161	61
	GSE14764	80
	GSE3149	153
	GSE26712	195
	GSE8842	44
	GSE19829 GPL570	28
	GSE17260	110
	Ovarian Meta-base:6 cohorts 22K genes	784
	GSE19829-GPL8300	70
	GSE30009	103
	GSE30161	58
	GSE32063	40
	GSE31245	58
	GSE23554	28
	ICGC	82
	TCGA	492
Pancreatic	GSE21501	132
	GSE28735	90
	ICGC	216
	TCGA	178
Prostate	GSE45705	61
	GSE10645-GPL5858	596
	TCGA	498
Skin	GSE22153	57
	TCGA	556
Testis	TCGA	133
Thymus	TCGA	118
Thyroid	TCGA	489
Uterine	TCGA	616

## Sheet: GSCALite
Cancer	Database	Sample
Adrenal Glands	TCGA-ACC	80
Bladder	TCGA-BLCA	412
Brain/CNS	TCGA-GBM	166
	TCGA-LGG	516
	TCGA-PCPG	179
Breast	TCGA-BRCA	1097
Cervial	TCGA-CESC	307
Colorectal	TCGA-COAD	459
	TCGA-READ	167
Cholangio	TCGA-CHOL	36
Esophageal	TCGA-ESCA	184
Eye	TCGA-UVM	80
Hematologic	TCGA-LAML	188
	TCGA-DLBC	48
Head/Neck	TCGA-HNSC	528
Kidney	TCGA-KIRC	534
	TCGA-KIRP	291
	TCGA-KICH	66
Liver	TCGA-LIHC	376
Lung	TCGA-LUAD	519
	TCGA-LUSC	504
Ovarian	TCGA-OV	492
Pancreatic	TCGA-PAAD	178
Prostate	TCGA-PRAD	498
Sarcoma	TCGA-SARC	261
Skin	TCGA-SKCM	469
	TCGA-MESO	87
Stomach	TCGA-STAD	439
Testis	TCGA-TGCT	150
Thymus	TCGA-THYM	124
Thyroid	TCGA-THCA	507
Uterine	TCGA-UCEC	559
	TCGA-UCS	57

## Sheet: CaPSSA 
Cancer	Database	Sample
Bladder	TCGA-BLCA	412
Brain/CNS	TCGA-GBM	166
	TCGA-LGG	516
	TCGA-PCPG	179
Breast	TCGA-BRCA	1097
Cervial	TCGA-CESC	307
Colorectal	TCGA-COAD	459
	TCGA-READ	167
Esophageal	TCGA-ESCA	184
Hematologic	TCGA-LAML	188
Head/Neck	TCGA-HNSC	528
Kidney	TCGA-KIRC	534
	TCGA-KIRP	291
Liver	TCGA-LIHC	376
Lung	TCGA-LUAD	519
	TCGA-LUSC	504
	SMC-LUAD	102
Ovarian	TCGA-OV	492
Pancreatic	TCGA-PAAD	178
Prostate	TCGA-PRAD	498
Sarcoma	TCGA-SARC	261
Skin	TCGA-SKCM	469
Stomach	TCGA-STAD	439
Testis	TCGA-TGCT	150
Thymus	TCGA-THYM	124
Thyroid	TCGA-THCA	507
Uterine	TCGA-UCEC	559

[truncated: 4 more sheets: UALCAN , GEPIA, CAS-viewer, OncoLnc ]
