# Supplementary material for: Comprehensive Review of Web Servers and Bioinformatics Tools for Cancer Prognosis Analysis
Source: Front Oncol. 2020 Feb 5;10:68. doi: 10.3389/fonc.2020.00068 (PMC7013087; doi:10.3389/fonc.2020.00068)
Supplement: Table S3 — Datasets and samples of prognostic web servers based on ncRNA. [file Table_3.XLSX]

## Sheet: PROGmiRV2(miRNA)
Cancer	Database	Sample
Adrenal Glands	GSE33371	23
	GSE19776	22
Bladder	GSE13507	165
	GSE19915	144
	TCGA_BLCA	123
	GSE31684	93
	GSE48276	73
Bone	GSE21257	53
Brain/CNS	TCGA_GBM	577
	GSE16011	262
	TCGA_LGG	206
	GSE13041_U133	191
	GSE4412_U133A	83
	GSE4412_U133B	83
	GSE4271_U133B	78
	GSE7696	77
	GSE4271_U133A	77
	GSE37418	75
	GSE16581	67
	GSE42669	55
	GSE13041_U95v2	49
	GSE30074	30
	GSE2817	25
Breast	TCGA	596
	GSE17705	298
	NKI	295
	GSE2034	286
	GSE4922_U133A	249
	GSE4922_U133B	248
	GSE3494_U133B	236
	GSE3494_U133A	236
	GSE11121	200
	GSE7390	198
	GSE6532_U133A	189
	GSE48408	164
	GSE1456_U133B	159
	GSE1456_U133A	159
	GSE12093	132
	GSE6532_U133B	126
	GSE19615	115
	GSE42568	104
	GSE2990	101
	GSE6532_U133_P2	87
	GSE2603	82
	GSE9195	77
	GSE1379	60
	GSE37751	60
	GSE5327	58
Cervial	GSE44001	300
Colorectal	GSE39582	566
	GSE14333	187
	GSE41258	182
	GSE17536	174
	GSE24551	160
	GSE28722	125
	GSE28814	122
	TCGA_COAD	121
	GSE30378	95
	GSE29621	65
	GSE12945	62
	GSE17537	52
	GSE31595	37
	GSE16125	32
	TCGA_READ	42
Esophageal	GSE19417	70
Eye	GSE22138	63
	GSE39717	30
Hematologic	GSE2658	546
	GSE10846	414
	GSE16131_U133A	180
	GSE16131_U133B	180
	GSE12417_U133A	163
	GSE12417_U133B	162
	GSE4475	158
	TCGA_AML	157
	GSE22762_U133P2	107
	GSE12417_U133P2	79
	GSE23501	69
	GSE22762_U133A	44
	GSE22762_U133B	44
Head/Neck	HNSC_TCGA	291
	E-MTAB-1328	60
	GSE10300	43
Liver	GSE27150	81
	GSE10141	80
	GSE17856	43
Lung	GSE30219	282
	GSE41271	275
	GSE31210	226
	GSE50081	181
	GSE42127	176
	TCGA_LUAD	150
	GSE8894	138
	GSE4573	130
	TCGA_LUSC	120
	GSE13213	117
	GSE26939	115
	GSE3141	111
	GSE37745	96
	GSE11969	90
	GSE14814	88
	GSE19188	82
	GSE17710	56
	GSE5843	48
	GSE11117	41
Ovarian	TCGA_OVAD	578
	GSE13876	415
	GSE9891	276
	GSE32062	260
	GSE49997	194
	GSE26712	185
	GSE17260	110
	GSE14764	79
	GSE8842	78
	GSE30161	58
	GSE31245	55
	GSE18520	53
	GSE32063	40
	GSE19829_U95V2	39
	GSE23554	28
	GSE19829_U133P2	26
Pancreatic	GSE21501	102
	GSE28735	42
Prostate	GSE16560	281
	GSE40272	67
Kidney	TCGA_KIRC	528
	GSE29609	39
	GSE33371	23
Skin	SKCM_TCGA	163
	GSE53118	79
	GSE22153	57
	GSE19234	44
Stomach	TCGA_STAD	18
Uterine	TCGA_UTED	54

## Sheet: KM Plotter(miRNA)
Cancer	Database	Sample
Bladder	TCGA	409
Breast	TCGA	1077
	Metabric	1262
	GSE40267	181
	GSE19783	101
Cervial	TCGA	307
Colorectal	TCGA	596
Esophageal	TCGA	184
Head/Neck	TCGA	523
Kidney	TCGA	807
Liver	GSE10694	156
	GSE31384	166
	GSE6857	481
	TCGA	372
Lung	TCGA	991
Ovarian	TCGA	486
pancreas	TCGA	178
Pheochromocytoma	TCGA	179
Rectum	TCGA	160
Sarcoma	TCGA	259
Stomach	TCGA	436
Testis	TCGA	134
Thymus	TCGA	124
Thyroid	TCGA	506
Uterine	TCGA	538

## Sheet: OncoLnc(miRNA)
Cancer	Database	Sample
Bladder	TCGA-BLCA	412
Brain/CNS	TCGA-GBM	166
	TCGA-LGG	516
Breast	TCGA-BRCA	1097
Cervial	TCGA-CESC	307
Colorectal	TCGA-COAD	459
	TCGA-READ	167
Esophageal	TCGA-ESCA	184
Hematologic	TCGA-LAML	188
Head/Neck	TCGA-HNSC	528
Kidney	TCGA-KIRC	534
	TCGA-KIRP	291
Liver	TCGA-LIHC	376
Lung	TCGA-LUAD	519
	TCGA-LUSC	504
Ovarian	TCGA-OV	492
Pancreatic	TCGA-PAAD	178
Sarcoma	TCGA-SARC	261
Skin	TCGA-SKCM	469
Stomach	TCGA-STAD	439
Uterine	TCGA-UCEC	559

## Sheet: OncoLnc(LncRNA)
Cancer	Database	Sample
Bladder	TCGA-BLCA	412
Brain/CNS	TCGA-GBM	166
	TCGA-LGG	516
Breast	TCGA-BRCA	1097
Cervial	TCGA-CESC	307
Colorectal	TCGA-COAD	459
	TCGA-READ	167
Hematologic	TCGA-LAML	188
Head/Neck	TCGA-HNSC	528
Kidney	TCGA-KIRC	534
	TCGA-KIRP	291
Liver	TCGA-LIHC	376
Lung	TCGA-LUAD	519
	TCGA-LUSC	504
Ovarian	TCGA-OV	492
Skin	TCGA-SKCM	469
Stomach	TCGA-STAD	439
Uterine	TCGA-UCEC	559

## Sheet: TANRIC
Cancer	Database	Sample
BLCA	TCGA	252
LGG	TCGA	486
BRCA	TCGA	837
CESC	TCGA	196
COAD	TCGA	157
SKCM	TCGA	226
GBM	TCGA	154
	Chinese_GBM	274
HNSC	TCGA	426
KICH	TCGA	66
KIRC	TCGA	448
	Japanese_KIRC	97
KIRP	TCGA	198
LIHC	TCGA	200
LUAD	TCGA	488
	Korean_LUAD	83
LUSC	TCGA	220
OV	TCGA	412
PRAD	TCGA	374
READ	TCGA	71
STAD	TCGA	285
THCA	TCGA	497
UCEC	TCGA	316
