# Supplementary material for: Comprehensive Review of Web Servers and Bioinformatics Tools for Cancer Prognosis Analysis
Source: Front Oncol. 2020 Feb 5;10:68. doi: 10.3389/fonc.2020.00068 (PMC7013087; doi:10.3389/fonc.2020.00068)
Supplement: Table S4 — Datasets and samples of prognostic web servers based on protein. [file Table_4.XLSX]

## Sheet: TCPA
Cancer	Database	Sample
Adrenal Glands	TCGA-ACC	46
Bladder	TCGA-BLCA	344
Brain/CNS	TCGA-GBM	205
	TCGA-LGG	427
	TCGA-PCPG	81
Breast	TCGA-BRCA	901
Cervial	TCGA-CESC	171
Colorectal	TCGA-COAD	488
	TCGA-READ	129
Cholangio	TCGA-CHOL	30
Esophageal	TCGA-ESCA	126
Eye	TCGA-UVM	12
Hematologic	TCGA-DLBC	33
Head/Neck	TCGA-HNSC	346
Kidney	TCGA-KICH	63
	TCGA-KIRC	445
	TCGA-KIRP	208
Liver	TCGA-LIHC	184
Lung	TCGA-LUAD	362
	TCGA-LUSC	325
Ovarian	TCGA-OV	411
	OTHER(Japan)	130
	OTHER(Philadelphia)	99
Pancreatic	TCGA-PAAD	105
Prostate	TCGA-PRAD	351
Sarcoma	TCGA-SARC	221
Skin	TCGA-SKCM	354
	TCGA-MESO	61
Stomach	TCGA-STAD	392
Testis	TCGA-TGCT	118
Thymus	TCGA-THYM	90
Thyroid	TCGA-THCA	374
Uterine	TCGA-UCS	48
	TCGA-UCEC	404
	MDACC	244

## Sheet: TRGAted
Cancer	Database	Sample
Adrenal Glands	TCGA-ACC	46
Bladder	TCGA-BLCA	344
Brain/CNS	TCGA-GBM	205
	TCGA-LGG	427
	TCGA-PCPG	81
Breast	TCGA-BRCA	901
Cervial	TCGA-CESC	171
Colorectal	TCGA-COAD	488
	TCGA-READ	129
Cholangio	TCGA-CHOL	30
Esophageal	TCGA-ESCA	126
Hematologic	TCGA-DLBC	33
Head/Neck	TCGA-HNSC	346
Kidney	TCGA-KICH	63
	TCGA-KIRC	445
	TCGA-KIRP	208
Liver	TCGA-LIHC	184
Lung	TCGA-LUAD	362
	TCGA-LUSC	325
Ovarian	TCGA-OV	411
Pancreatic	TCGA-PAAD	105
Prostate	TCGA-PRAD	351
Sarcoma	TCGA-SARC	221
Skin	TCGA-SKCM	354
	TCGA-MESO	61
Stomach	TCGA-STAD	392
Testis	TCGA-TGCT	118
Thymus	TCGA-THYM	90
Thyroid	TCGA-THCA	374
Uterine	TCGA-UCS	48
	TCGA-UCEC	404
