# Supplementary material for: Comprehensive Review of Web Servers and Bioinformatics Tools for Cancer Prognosis Analysis
Source: Front Oncol. 2020 Feb 5;10:68. doi: 10.3389/fonc.2020.00068 (PMC7013087; doi:10.3389/fonc.2020.00068)
Supplement: Table S5 — Datasets and samples of prognostic web servers based on DNA methylation and mutation. [file Table_5.XLSX]

## Sheet: GSCALite(Methylation)
Cancer	Database	Sample
Adrenal Glands	TCGA-ACC	80
Bladder	TCGA-BLCA	412
Brain/CNS	TCGA-LGG	516
	TCGA-GBM	423
	TCGA-PCPG	179
Breast	TCGA-BRCA	1095
Cervial	TCGA-CESC	307
Colorectal	TCGA-COAD	458
	TCGA-READ	165
Cholangio	TCGA-CHOL	36
Esophageal	TCGA-ESCA	185
Eye	TCGA-UVM	80
Hematologic	TCGA-LAML	140
	TCGA-DLBC	48
Head/Neck	TCGA-HNSC	528
Kidney	TCGA-KIRC	533
	TCGA-KIRP	291
	TCGA-KICH	66
Liver	TCGA-LIHC	377
Lung	TCGA-LUAD	579
	TCGA-LUSC	503
Ovarian	TCGA-OV	602
Pancreatic	TCGA-PAAD	184
Prostate	TCGA-PRAD	498
Sarcoma	TCGA-SARC	261
Skin	TCGA-SKCM	470
	TCGA-MESO	87
Stomach	TCGA-STAD	443
Testis	TCGA-TGCT	150
Thymus	TCGA-THYM	124
Thyroid	TCGA-THCA	507
Uterine	TCGA-UCS	57
	TCGA-UCEC	559

## Sheet: MethSurv
Cancer	Database	Sample
Adrenal Glands	TCGA-ACC	80
Bladder	TCGA-BLCA	412
Brain/CNS	TCGA-LGG	515
	TCGA-GBM	139
Breast	TCGA-BRCA	782
Cervial	TCGA-CESC	307
Colorectal	TCGA-COAD	293
	TCGA-READ	97
Esophageal	TCGA-ESCA	185
Eye	TCGA-UVM	80
Hematologic	TCGA-LAML	194
Head/Neck	TCGA-HNSC	527
Kidney	TCGA-KIRC	319
	TCGA-KIRP	275
	TCGA-KICH	66
Liver	TCGA-LIHC	377
Lung	TCGA-LUAD	461
	TCGA-LUSC	372
Pancreatic	TCGA-PAAD	184
Sarcoma	TCGA-SARC	261
Skin	TCGA-SKCM	462
	TCGA-MESO	87
Stomach	TCGA-STAD	395
Uterine	TCGA-UCS	57
	TCGA-UCEC	431

## Sheet: GSCALite(Mutation)
Cancer	Database	Sample
Adrenal Glands	TCGA-ACC	92
Bladder	TCGA-BLCA	412
Brain/CNS	TCGA-LGG	515
	TCGA-GBM	599
	TCGA-PCPG	179
Breast	TCGA-BRCA	1098
Cervial	TCGA-CESC	302
Colorectal	TCGA-COAD	460
	TCGA-READ	167
Cholangio	TCGA-CHOL	36
Esophageal	TCGA-ESCA	185
Eye	TCGA-UVM	80
Hematologic	TCGA-LAML	200
	TCGA-DLBC	50
Head/Neck	TCGA-HNSC	526
Kidney	TCGA-KIRC	534
	TCGA-KIRP	290
	TCGA-KICH	66
Liver	TCGA-LIHC	376
Lung	TCGA-LUAD	518
	TCGA-LUSC	504
Ovarian	TCGA-OV	597
Pancreatic	TCGA-PAAD	185
Prostate	TCGA-PRAD	498
Sarcoma	TCGA-SARC	261
Skin	TCGA-SKCM	470
	TCGA-MESO	87
Stomach	TCGA-STAD	443
Testis	TCGA-TGCT	150
Thymus	TCGA-THYM	124
Thyroid	TCGA-THCA	505
Uterine	TCGA-UCS	57
	TCGA-UCEC	558

## Sheet: CaPSSA(Mutation)
Cancer	Database	Sample
Bladder	TCGA-BLCA	412
Brain/CNS	TCGA-GBM	599
	TCGA-LGG	515
	TCGA-PCPG	179
Breast	TCGA-BRCA	1098
Cervial	TCGA-CESC	302
Colorectal	TCGA-COAD	460
	TCGA-READ	167
Esophageal	TCGA-ESCA	185
Hematologic	TCGA-LAML	200
Head/Neck	TCGA-HNSC	526
Kidney	TCGA-KIRC	534
	TCGA-KIRP	290
Liver	TCGA-LIHC	376
Lung	TCGA-LUAD	518
	TCGA-LUSC	504
	SMC-LUAD	102
Ovarian	TCGA-OV	597
Pancreatic	TCGA-PAAD	185
Prostate	TCGA-PRAD	498
Sarcoma	TCGA-SARC	261
Skin	TCGA-SKCM	470
Stomach	TCGA-STAD	443
Testis	TCGA-TGCT	150
Thymus	TCGA-THYM	124
Thyroid	TCGA-THCA	505
Uterine	TCGA-UCEC	558
